# Supplementary material for: Benchmark Force Fields for the Molecular Dynamic Simulation of G-Quadruplexes
Source: Molecules. 2021 Sep 4;26(17):5379. doi: 10.3390/molecules26175379 (PMC8434458; doi:10.3390/molecules26175379)
Supplement: Supplementary file 1 [file molecules-26-05379-s001.zip]

Archive with 1 entries (1 files):
- molecules-1343117-supplementary.pdf
